# Supplementary material for: Preclinical and randomized phase I studies of plitidepsin in adults hospitalized with COVID-19
Source: Life Sci Alliance. 2022 Jan 10;5(4):e202101200. doi: 10.26508/lsa.202101200 (PMC8761492; doi:10.26508/lsa.202101200)
Supplement: Supplementary file 1 [file LSA-2021-01200_TableS1.xlsx]

## Sheet: Hoja1
COMPOUND	CONCENTRATION	TITER, pfu/ml
DMSO	--	(1.4 ± 0.3) x 106
Plitidepsin	5 nM	(2.3 ± 0.6) x 106
	50 nM	≤ 1 x 103
Remdesivir	1 µM	(4.4 ± 0.5) x 106
A 103-fold decrease in SARS-CoV titers was observed in the presence of plitidepsin 50 nM. Remdesivir, used as a positive control, had no effect on virus titer, although an EC50 of 74 nM for SARS-CoV was previously determined in human airway epithelial cell cultures. Since Remdesivir requires metabolism by cell factors, it is possible that these factors are not conserved in Vero E6 cells. DMSO: di…
