# Supplementary material for: Preclinical and randomized phase I studies of plitidepsin in adults hospitalized with COVID-19
Source: Life Sci Alliance. 2022 Jan 10;5(4):e202101200. doi: 10.26508/lsa.202101200 (PMC8761492; doi:10.26508/lsa.202101200)
Supplement: Supplementary file 2 [file LSA-2021-01200_TableS2.xlsx]

## Sheet: Hoja1
Concentration (ng/mL)				% Unbound	% Bound	% Recovery
Nominal	Actual (t0)	Dialyzed Plasma	Dialyzed PBS
100	85.5	76.3	1.1	1.4	98.6	90.4
	87.3	71.3	1.23	1.7	98.3	84.7
	84.1	65.3	1.19	1.8	98.2	77.7
Mean ± SD	85.6±1.6	71.0±5.5	1.17±0.07	1.7±0.2	98.3±0.2	84.3±6.4
250	196	164	2.49	1.5	98.5	87.3
	182	162	3.26	2	98	87
	193	105	3.19	3	97	56.7
Mean± SD	191±7a	144±34	2.98±0.42	2.2±0.8	97.8±0.8	77.0±17.6
500	361	297b	10.0d	NC	NC	NC
	359	291	5.57	1.9	98.1	82
	365	280	5.49	2	98	78.8
Mean ± SD	362±3a	285c	5.53c	1.9c	98.1c	80.4c
		Table S2. Extent of In Vitro Binding of Plitidepsin to Plasma Proteins in Human Determined by Equilibrium Dialysis.
a. % difference from nominal value >15%: 23.8 (human 250 ng/mL), 27.6 (human 500 ng/mL).
b. Unreliable value since the correspondent dialysate was found to be protein contaminated. Value discarded.
c. n=2, SD not calculated.
d. Value excluded from mean due to protein contamination (protein concentration detected=1.04 mg/mL).
In human plasma, plasma-protein binding of plitidepsin was independent of drug concentration (100, 200 and 500 ng/ml), estimated at 98%.
NC = Not Calculated.
SD = Standard Deviation.
