# Supplementary material for: Preclinical and randomized phase I studies of plitidepsin in adults hospitalized with COVID-19
Source: Life Sci Alliance. 2022 Jan 10;5(4):e202101200. doi: 10.26508/lsa.202101200 (PMC8761492; doi:10.26508/lsa.202101200)
Supplement: Supplementary file 3 [file LSA-2021-01200_TableS3.xlsx]

## Sheet: Hoja1
Matrix	Gender	AUC0-t
		(h ● ng-eq/g)
Plasma	Male	59.3
	Female	52
Lung	Male	31600
	Female	28800
Table S3. Pharmacokinetic Parameters of Total Radioactivity in Blood and Plasma Following a Single Bolus Intravenous Dose of [14C]Plitidepsin to Male and Female Rat at 0.2 mg/kg.
AUC0-t = area under the plasma concentration-time curve (AUC) from the start of dosing (0) to the last quantifiable time point (t), which was always 72 h apart from female plasma where the last quantifiable timepoint occurred at 48 h post-dose.
