# Supplementary material for: Preclinical and randomized phase I studies of plitidepsin in adults hospitalized with COVID-19
Source: Life Sci Alliance. 2022 Jan 10;5(4):e202101200. doi: 10.26508/lsa.202101200 (PMC8761492; doi:10.26508/lsa.202101200)
Supplement: Supplementary file 6 [file LSA-2021-01200_TableS4.xlsx]

## Sheet: Hoja1
Subject ID	Dose (mg/d)	Day of	Result	log10 viral load
		assessment		(copies/ mL)
33141479	1.5	Baseline	Not detected	ND
		Day 4		.
		Day 7		.
		Day 15		.
		Day 31		.
64654756	1.5	Baseline	Positive	8.36
		Day 4	Positive	5.14
		Day 7	Positive	8.47
		Day 15	Not detected	ND
		Day 31	Positive	4.42
64654758	1.5	Baseline	Positive	9.7
		Day 4	Positive	9.54
		Day 7	Positive	4.7
		Day 15	Not detected	ND
		Day 31	Not detected	ND
64654874	2	Baseline	Positive	7.03
		Day 4	Positive	6.17
		Day 7	Positive	4.02
		Day 15	Not detected	ND
		Day 31	Not detected	ND
64654880	1.5	Baseline	Positive	3.19
		Day 4	Not detected	ND
		Day 7	Not detected	ND
		Day 15	Not detected	ND
		Day 31	Not detected	ND
64654886	2	Baseline	Positive	5.12
		Day 4	Positive	4.53
		Day 7	Not detected	ND
		Day 15	Not detected	ND
		Day 31	Not detected	ND
64654891	1.5	Baseline	Positive	4.92
		Day 4	Positive	4.02
		Day 7	Not detected	ND
		Day 15	Not detected	ND
		Day 31	Not detected	ND
64654893	2	Baseline	Positive	6.5
		Day 4	Positive	4.47
		Day 7	Positive	3.62
		Day 15	Positive	5.52
		Day 31	Positive	4.31
64654952	1.5	Baseline	Positive	6.51
		Day 4	Positive	6.56
		Day 7	Positive	4.71
		Day 15	Not detected	ND
		Day 31	Not detected	ND
64654953	2.5	Baseline	Positive	10.09
		Day 4	Positive	8.67
		Day 7	Positive	7.29
		Day 15	Positive	5.92
		Day 31	Not detected	ND
64654954	2	Baseline	Positive	5.66
		Day 4	Positive	5.34
		Day 7	Positive	4.33
		Day 15	Positive	5.22
		Day 31	Positive	4.69
64654955	2	Baseline	Positive	6.49
		Day 4	Positive	5.99
		Day 7	Positive	2.89
		Day 15	Not detected	ND
		Day 31	Not detected	ND
64654960	1.5	Baseline	Not detected	ND
		Day 4	Not detected	ND
		Day 7	Not detected	ND
64654963	2.5	Baseline	Positive	10.62
		Day 4	Positive	9.84
		Day 7	Positive	9.54
		Day 15	Positive	8.33
		Day 31		.
64654964	2	Baseline	Positive	6.96
		Day 4	Positive	5.69
		Day 7	Positive	5.2
		Day 15	Positive	4.43
		Day 31	Not detected	ND
64654966	1.5	Baseline	Positive	7.2
		Day 4	Positive	5.76
		Day 7	Positive	3.82
		Day 15	Not detected	ND
		Day 31	Not detected	ND
64654967	2.5	Baseline	Positive	5.18
		Day 4	Not detected	ND
		Day 7	Not detected	ND
		Day 15	Not detected	ND
		Day 31	Not detected	ND
64655016	2	Baseline	Positive	6.2
		Day 4	Positive	5.5
		Day 7	Positive	5.49
		Day 15	Positive	4.92
		Day 31	Not detected	ND
64655018	2.5	Baseline	Not detected	ND
		Day 4	Positive	3.79
		Day 7	Not detected	ND
		Day 15	Not detected	ND
		Day 31	Not detected	ND
64655025	2.5	Baseline	Positive	8.76
		Day 4	Positive	9.25
		Day 7	Positive	6.99
		Day 15		.
		Day 31	Not detected	ND
64655027	2	Baseline	Positive	7.01
		Day 4	Positive	7.95
		Day 7	Positive	6.52
		Day 15		.
		Day 31	Not detected	ND
64655029	2.5	Baseline	Positive	6.39
		Day 4	Positive	4.3
		Day 7	Not detected	ND
		Day 15	Not detected	ND
		Day 31	Not detected	ND
64655061	2	Baseline		.
		Day 4	Not detected	ND
		Day 7	Not detected	ND
		Day 15	Not detected	ND
		Day 31	Not detected	ND
64655062	2	Baseline	Positive	3.8
		Day 4	Not detected	ND
		Day 7	Positive	4.68
		Day 15	Not detected	ND
		Day 31	Not detected	ND
64655071	2.5	Baseline	Not detected	ND
		Day 4	Not detected	ND
		Day 7	Not detected	ND
		Day 15	Not detected	ND
		Day 31	Not detected	ND
64655073	2.5	Baseline	Positive	5.7
		Day 4	Not detected	ND
		Day 7		.
		Day 15		.
		Day 31	Positive	3.6
64655079	2.5	Baseline	Positive	4.64
		Day 4	Positive	5.45
		Day 7	Positive	3.05
		Day 15	Not detected	ND
		Day 31	Not detected	ND
64655140	1.5	Baseline	Positive	5.77
		Day 4	Positive	3.25
		Day 7	Not detected	ND
		Day 15	Positive	6.05
		Day 31	Not detected	ND
64655145	2.5	Baseline	Positive	6.72
		Day 4	Positive	4.37
		Day 7	Not detected	ND
		Day 15	Not detected	ND
		Day 31	Not detected	ND
64655152	2	Baseline	Positive	6.16
		Day 4	Not detected	ND
		Day 7	Not detected	ND
		Day 15	Not detected	ND
		Day 31	Not detected	ND
64655157	1.5	Baseline	Positive	7.76
		Day 4	Positive	8.4
		Day 7	Positive	6.63
		Day 15	Not detected	ND
		Day 31	Not detected	ND
64655158	2.5	Baseline	Positive	6
		Day 4	Positive	4.77
		Day 7	Positive	4.44
		Day 15	Not detected	ND
		Day 31	Not detected	ND
64655166	1.5	Baseline	Positive	6.9
		Day 4	Positive	6.54
		Day 7	Positive	4.34
		Day 15	Not detected	ND
		Day 31	Not detected	ND
64655167	2	Baseline	Positive	5.76
		Day 4	Positive	4.46
		Day 7	Not detected	ND
		Day 15	Positive	8.14
		Day 31	Positive	7.37
64655171	2.5	Baseline	Positive	8.04
		Day 4	Positive	5.57
		Day 7	Positive	5.49
		Day 15	Positive	3.8
		Day 31	Not detected	ND
64655177	2	Baseline	Positive	4.7
		Day 4	Not detected	ND
		Day 7	Positive	4.59
		Day 15	Not detected	ND
		Day 31	Not detected	ND
64655178	2.5	Baseline	Positive	5.16
		Day 4	Not detected	ND
		Day 7	Positive	3.33
		Day 15	Not detected	ND
		Day 31	Not detected	ND
64655186	2.5	Baseline	Positive	5.45
		Day 4	Positive	6.26
		Day 7		.
		Day 15	Positive	5.66
		Day 31	Positive	5.33
64655190	1.5	Baseline	Positive	4.56
		Day 4	Not detected	ND
		Day 7	Not detected	ND
		Day 15	Not detected	ND
		Day 31	Not detected	ND
64655192	1.5	Baseline	Positive	6.26
		Day 4	Positive	3.61
		Day 7	Not detected	ND
		Day 15	Not detected	ND
		Day 31	Not detected	ND
64655193	2	Baseline	Positive	6.53
		Day 4	Positive	5.3
		Day 7	Positive	3.38
		Day 15	Not detected	ND
		Day 31	Not detected	ND
64655204	2.5	Baseline	Positive	3.82
		Day 4	Not detected	ND
		Day 7	Not detected	ND
		Day 15	Not detected	ND
		Day 31	Positive	4.68
64655205	1.5	Baseline	Positive	8.05
		Day 4	Positive	7.39
		Day 7	Positive	5.83
		Day 15	Positive	7.46
		Day 31		.
64655207	2	Baseline	Positive	4.39
		Day 4	Not detected	ND
		Day 7	Not detected	ND
		Day 15	Not detected	ND
		Day 31	Not detected	ND
	Table S4. Individual Viral Load Assessment at Pre-specified Timepoints.
	ND: SARS-CoV-2 mRNA not detected. The analytical sensitivity of the assay is 10 copies/run, or 1000 copies/mL (more details under “Methods” section).
