# Supplementary material for: Preclinical and randomized phase I studies of plitidepsin in adults hospitalized with COVID-19
Source: Life Sci Alliance. 2022 Jan 10;5(4):e202101200. doi: 10.26508/lsa.202101200 (PMC8761492; doi:10.26508/lsa.202101200)
Supplement: Supplementary file 7 [file LSA-2021-01200_TableS5.xlsx]

## Sheet: Hoja1
	1.5 mg		2 mg		2.5 mg		Total
	(N=14)*		(N=15)		(N=15)		(N=44)*
	N	%	N	%	N	%	N	%
Day 1	6	42.9	6	40	4	26.7	16	36.4
2 Hospital admission, not requiring supplemental oxygen
3 Hospital admission, requiring supplemental oxygen	8	57.1	9	60	11	73.3	28	63.6
Day 4	4	28.6	6	40	5	33.3	15	34.1
2 Hospital admission, not requiring supplemental oxygen
3 Hospital admission, requiring supplemental oxygen	8	57.1	9	60	10	66.7	27	61.4
4 Hospital admission, requiring high-flow nasal cannula or non-invasive mechanical ventilation	2	14.3	.	.	.	.	2	4.5
Day 7	3	21.4	2	13.3	5	33.3	10	22.7
1 Discharged (Alive)
2 Hospital admission, not requiring supplemental oxygen	3	21.4	3	20	3	20	9	20.5
3 Hospital admission, requiring supplemental oxygen	5	35.7	10	66.7	4	26.7	19	43.2
4 Hospital admission, requiring high-flow nasal cannula or non-invasive mechanical ventilation	3	21.4	.	.	3	20	6	13.6
Day 15	11	78.6	14	93.3	11	73.3	36	81.8
1 Discharged (Alive)
3 Hospital admission, requiring supplemental oxygen	1	7.1	.	.	1	6.7	2	4.5
4 Hospital admission, requiring high-flow nasal cannula or non-invasive mechanical ventilation	1	7.1	.	.	3	20	4	9.1
5 Hospital admission, requiring extracorporeal membrane oxygenation or invasive mechanical ventilation	1	7.1	1	6.7	.	.	2	4.5
Day 31	12	85.7	14	93.3	12	80	38	86.4
1 Discharged (alive)
2 Hospital admission, not requiring supplemental oxygen	1	7.1	.	.	1	6.7	2	4.5
4 Hospital admission, requiring high-flow nasal cannula or non-invasive mechanical ventilation	.	.	1	6.7	.	.	1	2.3
5 Hospital admission, requiring extracorporeal membrane oxygenation or invasive mechanical ventilation	.	.	.	.	1	6.7	1	2.3
6 Death	1	7.1	.	.	1	6.7	2	4.5
Table S5. Six-point Ordinal Scale Assessment, per dose cohort and pre-specified time-points (post hoc analysis).
* Analysis performed in all 44 patients who completed therapy.
