# Supplementary material for: Preclinical and randomized phase I studies of plitidepsin in adults hospitalized with COVID-19
Source: Life Sci Alliance. 2022 Jan 10;5(4):e202101200. doi: 10.26508/lsa.202101200 (PMC8761492; doi:10.26508/lsa.202101200)
Supplement: Supplementary file 9 [file LSA-2021-01200_TableS7.xlsx]

## Sheet: Hoja1
ORF1ab gene	N gene	S gene	Internal Control	SARS-CoV-2
≤37 CT value	≤37 CT value	≤37 CT value	≤30 CT value	Test Result
Undetected	Undetected	Undetected	Invalid	Repeat plate
Undetected	Undetected	Undetected	Positive	Undetected
Just a target gene is detected			Positive/Negative	Repeat plate
Two or more targets detected			Positive/Negative	Positive
CT=cycle threshold
